# Supplementary material for: Designing a novel multi-epitope vaccine to evoke a robust immune response against pathogenic multidrug-resistant Enterococcus faecium bacterium
Source: Gut Pathog. 2022 May 27;14:21. doi: 10.1186/s13099-022-00495-z (PMC9137449; doi:10.1186/s13099-022-00495-z)
Supplement: Supplementary file 1 — Additional file 1: Table S1. Predicted B-cell epitopes epitopes from Enterococcus faecium penicillin binding protein and their corresponding immunogenic properties. The final selected epitopes to design multi-epitope vaccine construct from proteins has been highlighted in green colour. [file 13099_2022_495_MOESM1_ESM.xlsx]

## Sheet: Sheet1
Supplementary Table 1. Predicted B-cell epitopes epitopes from Enterococcus faecium penicillin binding protein and their corresponding immunogenic properties. The final selected epitopes to design multi-epitope vaccine construct from proteins has been highlighted in green colour.
Uniprot_ID	Epitope	Start position	Score	Antigencity	Antigencity Score	Allergicity	Toxicity	Hydrophobicity	Hydropathicity	Hydrophilicity	Charge	Mol wt.
G5CKR9	DADGVEKKVL	323	0.77	antigen	1.905	non-allergen	non-toxin	-0.22	-0.47	0.97	-1	1073.35
	DIKLTIDAKA	342	0.71	antigen	1.8105	non-allergen	non-toxin	-0.13	0.09	0.52	0	1087.42
	EMEGNDKVSL	157	0.77	antigen	1.1384	non-allergen	non-toxin	-0.25	-0.92	0.79	-2	1121.37
	DSTYSFSYKA	111	0.77	antigen	0.7171	non-allergen	non-toxin	-0.19	-0.85	-0.11	0	1168.34
	GYAPGSTFKM	417	0.75	antigen	0.9622	non-allergen	non-toxin	-0.02	-0.26	-0.37	1	1058.35
	GGKAGSTVAT	360	0.75	antigen	2.3257	non-allergen	non-toxin	-0.02	0.05	0	1	848.06
	KTAFDSLGGK	353	0.75	antigen	1.3793	non-allergen	non-toxin	-0.17	-0.52	0.41	1	1023.29
	KRSDKHGKNR	2	0.75	antigen	2.6168	non-allergen	non-toxin	-0.87	-3.21	1.8	4.5	1225.51
	ATTGKLKQLG	185	0.75	antigen	0.4372	non-allergen	non-toxin	-0.16	-0.41	0.13	2	1016.36
	ILIAAAGGGY	21	0.73	antigen	0.7009	non-allergen	non-toxin	0.32	1.57	-0.92	0	905.21
	EKTANIKAIA	205	0.73	antigen	0.8636	non-allergen	non-toxin	-0.14	-0.11	0.37	1	1058.38
	LSITDADGVE	319	0.71	antigen	1.6579	non-allergen	non-toxin	-0.03	0.19	0.33	-3	1019.21
	VPSKLGDGGE	196	0.7	antigen	1.7976	non-allergen	non-toxin	-0.12	-0.65	0.6	-1	958.18
	PELSSNGKIG	290	0.69	antigen	1.4096	non-allergen	non-toxin	-0.14	-0.66	0.32	0	1001.25
	VATTPKTGDL	367	0.67	antigen	0.4926	non-allergen	non-toxin	-0.1	-0.17	0.1	0	1002.27
	RFATGYAPGS	413	0.66	antigen	0.4628	non-allergen	non-toxin	-0.08	-0.33	-0.29	1	1026.24
	TQEAARGNII	168	0.65	antigen	0.5828	non-allergen	non-toxin	-0.18	-0.35	0.14	0	1072.33
	DKVSLTTQEA	162	0.65	antigen	0.6774	non-allergen	non-toxin	-0.24	-0.68	0.49	-1	1091.32
	AFDKDLRGTT	306	0.64	antigen	1.2201	non-allergen	non-toxin	-0.31	-0.88	0.64	0	1123.36
	ISQEDYKAYE	394	0.63	antigen	0.9216	non-allergen	non-toxin	-0.3	-1.5	0.56	-2	1245.44
	TTINWQPNLV	145	0.63	antigen	1.122	non-allergen	non-toxin	-0.02	-0.19	-0.87	0	1185.5
	KGLQISNLKV	97	0.62	antigen	0.8641	non-allergen	non-toxin	-0.13	0.03	-0.02	2	1099.5
	GRSGLEMAFD	299	0.6	antigen	1.0934	non-allergen	non-toxin	-0.14	-0.28	0.32	-1	1082.33
	QEVDGRYYPL	258	0.6	antigen	1.7645	non-allergen	non-toxin	-0.26	-1.16	0.13	-1	1239.49
	SYKAKMNTSL	117	0.57	antigen	1.1616	non-allergen	non-toxin	-0.25	-0.74	0.05	2	1142.47
	DRNGEPLATT	178	0.56	antigen	0.8203	non-allergen	non-toxin	-0.32	-1.28	0.61	-1	1073.26
	NGKIGRSGLE	295	0.55	antigen	1.4608	non-allergen	non-toxin	-0.26	-0.91	0.59	1	1030.3
	EMTSKKAANK	66	0.53	antigen	1.5599	non-allergen	non-toxin	-0.42	-1.47	0.98	2	1107.42
	IDAKAQKTAF	347	0.53	antigen	1.2225	non-allergen	non-toxin	-0.17	-0.28	0.3	1	1092.39
