# Supplementary material for: Designing a novel multi-epitope vaccine to evoke a robust immune response against pathogenic multidrug-resistant Enterococcus faecium bacterium
Source: Gut Pathog. 2022 May 27;14:21. doi: 10.1186/s13099-022-00495-z (PMC9137449; doi:10.1186/s13099-022-00495-z)
Supplement: Supplementary file 2 — Additional file 2: Table S2. Predicted CTL epitopes from Enterococcus faecium penicillin binding protein with their corresponding MHC Class I alleles and their immunogenic properties. The final selected epitopes to design multi-epitope vaccine construct from proteins has been highlighted in green colour. [file 13099_2022_495_MOESM2_ESM.xlsx]

## Sheet: Sheet1
Supplementary Table 2. Predicted CTL epitopes from Enterococcus faecium penicillin binding protein with their corresponding MHC Class I alleles and their immunogenic properties. The final selected epitopes to design multi-epitope vaccine construct from proteins has been highlighted in green colour.
Uniprot ID	Supertype	Epitope	Immunogenicity	NetMHCpan 4.0 Allele	%Rank	Position	Antigencity	Antigencity Score	Allergicity	Toxicity	Hydrophobicity	Hydropathicity	Hydrophilicity	Charge	Mol wt.
G5CKR9	A1	AAAGGGYFY	0.17698	HLA-A*01:01	0.167	24	antigen	0.6192	non allergen	non toxin	0.21	0.49	-0.96	0	876.05
		TIQEVDGRY	0.18307	HLA-A*01:01	0.38	256	antigen	1.3159	non allergen	non toxin	-0.28	-0.97	0.36	-1	1080.29
		AAGGGYFYY	0.17126	HLA-A*01:01	0.388	25	antigen	0.6819	non allergen	non toxin	0.18	0.14	-1.16	0	968.15
		ISQEDYKAY	-0.07787	HLA-A*01:01	0.391	394	antigen	0.7849	non allergen	non toxin	-0.26	-1.28	0.29	-1	1116.31
		IQEVDGRYY	0.16906	HLA-A*01:01	0.584	257	antigen	1.3127	non allergen	non toxin	-0.26	-1.03	0.14	-1	1142.36
		ITDADGVEK	0.19341	HLA-A*01:01	0.591	321	antigen	1.5563	non allergen	non toxin	-0.18	-0.56	0.87	-2	947.13
		YSDNIYTAQ	0.18243	HLA-A*01:01	0.884	479	antigen	0.5436	non allergen	non toxin	-0.16	-0.92	-0.4	-1	1074.23
		LIAAAGGGY	0.17047	HLA-A*01:01	1.087	22	antigen	0.6184	non allergen	non toxin	-0.28	-1.24	-0.82	0	792.03
		VDLKTALIY	-0.07757	HLA-A*01:01	1.159	471	antigen	0.5936	non allergen	non toxin	0.07	0.97	-0.46	0	1035.38
		VDKKDDSTY	-0.36146	HLA-A*01:01	1.385	106	antigen	1.1337	non allergen	non toxin	-0.47	-1.88	1.23	-1	1070.23
	A2	KLGDGGEKT	0.05672	HLA-A*02:01	3.466	199	antigen	2.5192	non allergen	non toxin	-0.3	-1.43	1.09	0	904.12
		FIFGEDLDL	0.19408	HLA-A*02:01	0.565	504	antigen	1.6905	non allergen	non toxin	0.12	0.76	-0.16	-3	1068.32
		SLSALGIPL	0.11261	HLA-A*02:01	0.71	606	antigen	0.5919	non allergen	non toxin	0.24	1.57	-0.79	0	870.19
		GLQISNLKV	-0.20623	HLA-A*02:01	0.798	98	antigen	1.2523	non allergen	non toxin	-0.02	0.47	-0.36	1	971.31
		STYSFSYKA	-0.33852	HLA-A*02:01	1.24	112	antigen	1.036	non allergen	non toxin	-0.13	-0.56	-0.46	1	1053.24
		VQNGKDIKL	-0.1708	HLA-A*02:01	1.458	337	antigen	1.7335	non allergen	non toxin	-0.25	-0.69	0.48	1	1014.33
		TTINWQPNL	0.13021	HLA-A*02:01	1.627	145	antigen	1.4839	non allergen	non toxin	-0.09	-0.68	-0.8	0	1086.35
		KTGDLLALA	0.03862	HLA-A*02:01	2.487	372	antigen	0.5716	non allergen	non toxin	0.03	0.72	-0.09	0	901.2
		TINWQPNLV	0.08561	HLA-A*02:01	2.504	146	antigen	1.3241	non allergen	non toxin	-0.01	-0.13	-0.92	0	1084.38
		SALGIPLAA	0.16316	HLA-A*02:01	2.904	608	antigen	0.4199	non allergen	non toxin	0.26	1.63	-0.73	0	812.1
	A3	KLIADKETK	0.00835	HLA-A*03:01	0.395	567	antigen	0.4315	non allergen	non toxin	-0.37	-1.03	1.17	1	1045.37
		ALGIPLAAK	0.17956	HLA-A*03:01	0.077	609	antigen	0.4183	non allergen	non toxin	0.17	1.29	-0.43	1	853.2
		MTSKKAANK	-0.41463	HLA-A*03:01	0.242	67	antigen	1.1995	non allergen	non toxin	-0.4	-1.24	0.76	3	978.29
		LTIDAKAQK	-0.13404	HLA-A*03:01	0.462	345	antigen	1.6581	non allergen	non toxin	-0.23	-0.4	0.47	1	987.29
		TAFDSLGGK	-0.06282	HLA-A*03:01	0.666	354	antigen	1.5102	non allergen	non toxin	-0.06	-0.14	0.12	0	895.1
		KGLQISNLK	-0.15823	HLA-A*03:01	1.014	97	antigen	0.4894	non allergen	non toxin	-0.2	-0.43	0.14	2	1000.35
		LSYKGTLDR	-0.14506	HLA-A*03:01	1.291	132	antigen	0.6102	non allergen	non toxin	-0.31	-0.83	0.33	1	1052.32
		ISNLKVDKK	-0.29168	HLA-A*03:01	1.569	101	antigen	0.6958	non allergen	non toxin	-0.35	-0.78	0.82	2	1044.39
		RSDKHGKNR	-0.33218	HLA-A*03:01	1.815	3	antigen	2.5838	non allergen	non toxin	-0.84	-3.13	1.67	3.5	1097.32
		GYAPGSTFK	-0.02003	HLA-A*03:01	1.84	417	antigen	0.749	non allergen	non toxin	-0.05	-0.5	-0.27	1	927.14
	A24	TTINWQPNL	0.13021	HLA-A*24:02	3.248	145	antigen	1.4839	non allergen	non toxin	-0.09	-0.68	-0.8	0	1086.35
		KFRTGLDKF	-0.02886	HLA-A*24:02	0.425	496	antigen	0.6869	non allergen	non toxin	-0.33	-0.83	0.53	2	1111.43
		DYFVPLKII	-0.04594	HLA-A*24:02	0.581	236	antigen	0.71	non allergen	non toxin	0.14	1.06	-0.63	0	1107.49
		KGKENSFLF	-0.03896	HLA-A*24:02	0.933	630	antigen	0.5974	non allergen	non toxin	-0.2	-0.73	0.3	1	1069.35
		KKDDSTYSF	-0.19482	HLA-A*24:02	1.621	108	antigen	1.1231	non allergen	non toxin	-0.41	-1.73	0.82	0	1090.26
		INWQPNLVF	-0.04679	HLA-A*24:02	2.186	147	antigen	1.5429	non allergen	non toxin	0.08	0.26	-1.16	0	1130.45
		RTGLDKFIF	-0.005	HLA-A*24:02	2.269	498	antigen	1.1021	non allergen	non toxin	-0.12	0.1	0	1	1096.42
		KENSFLFAF	0.05665	HLA-A*24:02	2.408	632	antigen	0.737	non allergen	non toxin	0	0.26	-0.37	0	1102.37
		VYPKLIADK	-0.06014	HLA-A*24:02	3.174	564	antigen	1.0812	non allergen	non toxin	-0.1	0.01	0.12	1	1046.4
		GYAPGSTFK	-0.02003	HLA-A*24:02	3.321	417	antigen	0.749	non allergen	non toxin	-0.05	-0.5	-0.27	1	927.14
	A26	EVDGRYYPL	0.07862	HLA-A*26:01	0.794	259	antigen	1.6871	non allergen	non toxin	-0.21	-0.9	0.12	-1	1111.34
		TIQEVDGRY	0.18307	HLA-A*26:01	0.212	256	antigen	1.3159	non allergen	non toxin	-0.28	-0.97	0.36	-1	1080.29
		AAAGGGYFY	0.17698	HLA-A*26:01	0.371	24	antigen	0.6192	non allergen	non toxin	0.21	0.49	-0.96	0	876.05
		LIAAAGGGY	0.17047	HLA-A*26:01	0.45	22	antigen	0.6184	non allergen	non toxin	0.28	1.24	-0.82	0	792.03
		TTINWQPNL	0.13021	HLA-A*26:01	0.566	145	antigen	1.4839	non allergen	non toxin	-0.09	-0.68	-0.8	0	1086.35
		YSFSYKAKM	-0.42805	HLA-A*26:01	0.965	114	antigen	0.9376	non allergen	non toxin	-0.17	-0.61	-0.26	2	1124.43
		GTAHSLSAL	-0.24305	HLA-A*26:01	1.873	602	antigen	0.5568	non allergen	non toxin	0.07	0.59	-0.54	0.5	856.07
		ETKDKKNVI	-0.44202	HLA-A*26:01	2.077	573	antigen	0.4873	non allergen	non toxin	-0.47	-1.58	1.28	1	1074.37
		ISQEDYKAY	-0.07787	HLA-A*26:01	2.258	394	antigen	0.7849	non allergen	non toxin	-0.26	-1.28	0.29	-1	1116.31
		ATTGKLKQL	-0.42342	HLA-A*26:01	2.489	185	antigen	0.837	non allergen	non toxin	-0.2	-0.41	0.14	2	959.29
	B7	SPSYDPNKM	-0.17772	HLA-B*07:02	0.263	382	antigen	0.6073	non allergen	non toxin	-0.32	-1.68	0.36	0	1038.25
		DPNKMTNGI	-0.33922	HLA-B*07:02	2.071	386	antigen	0.8576	non allergen	non toxin	-0.24	-1.19	0.32	0	989.24
		GTAHSLSAL	-0.24305	HLA-B*07:02	2.271	602	antigen	0.5568	non allergen	non toxin	0.07	0.59	-0.54	0.5	856.07
		SLSALGIPL	0.11261	HLA-B*07:02	2.374	606	antigen	0.5919	non allergen	non toxin	0.24	1.57	-0.79	0	870.19
		EVDGRYYPL	0.07862	HLA-B*07:02	2.429	259	antigen	1.6871	non allergen	non toxin	-0.21	-0.9	0.12	-1	1111.34
		AADVKGLQI	-0.2064	HLA-B*07:02	2.778	93	antigen	2.049	non allergen	non toxin	-0.01	0.53	0.01	0	914.2
		KKDDSTYSF	-0.19482	HLA-B*07:02	2.818	108	antigen	1.1231	non allergen	non toxin	-0.41	-1.73	0.82	0	1090.26
		NGKIGRSGL	0.02582	HLA-B*07:02	3.03	295	antigen	1.2807	non allergen	non toxin	-0.22	-0.62	0.32	2	901.17
		ATTGKLKQL	-0.42342	HLA-B*07:02	3.148	185	antigen	0.837	non allergen	non toxin	-0.2	-0.41	0.14	2	959.29
		SALGIPLAA	0.16316	HLA-B*07:02	3.286	608	antigen	0.4199	non allergen	non toxin	0.26	1.63	-0.73	0	812.1
	B8	EVDGRYYPL	0.07862	HLA-B*08:01	0.382	259	antigen	1.6871	non allergen	non toxin	-0.21	-0.9	0.12	-1	1111.34
		ETKDKKNVI	-0.44202	HLA-B*08:01	0.382	573	antigen	0.4873	non allergen	non toxin	-0.47	-1.58	1.28	1	1074.37
		NGKDIKLTI	-0.10776	HLA-B*08:01	0.623	339	antigen	2.2713	non allergen	non toxin	-0.18	-0.34	0.38	1	1001.33
		DGVEKKVLI	-0.27049	HLA-B*08:01	0.659	325	antigen	0.9269	non allergen	non toxin	-0.12	0.17	0.6	0	1000.34
		YKAKMNTSL	-0.44529	HLA-B*08:01	1.181	118	antigen	0.9861	non allergen	non toxin	-0.25	-0.73	0.02	2	1055.38
		TLKMGEKKF	-0.42745	HLA-B*08:01	1.519	489	antigen	0.4832	non allergen	non toxin	-0.28	-0.87	0.67	2	1081.47
		VQNGKDIKL	-0.1708	HLA-B*08:01	1.909	337	antigen	1.7335	non allergen	non toxin	-0.25	-0.69	0.48	1	1014.33
		AADVKGLQI	-0.2064	HLA-B*08:01	2.009	93	antigen	2.049	non allergen	non toxin	-0.01	0.53	0.01	0	914.2
		DGGEKTANI	-0.03247	HLA-B*08:01	2.237	202	antigen	1.715	non allergen	non toxin	-0.22	-1.07	0.72	-1	904.07
		DPNKMTNGI	-0.33922	HLA-B*08:01	2.472	386	antigen	0.8576	non allergen	non toxin	-0.24	-1.19	0.32	0	989.24
	B27	LRGTTGGKL	0.02236	HLA-B*27:05	2.321	311	antigen	1.9864	non allergen	non toxin	-0.19	-0.38	0.18	2	902.2
		GRSGLEMAF	-0.06149	HLA-B*27:05	0.023	299	antigen	1.1441	non allergen	non toxin	-0.07	0.08	0.02	0	967.23
		KKDDSTYSF	-0.19482	HLA-B*27:05	1.299	108	antigen	1.1231	non allergen	non toxin	-0.41	-1.73	0.82	0	1090.26
		FRTGLDKFI	-0.05682	HLA-B*27:05	1.533	497	antigen	0.6217	non allergen	non toxin	-0.12	0.1	0	1	1096.42
		KENSFLFAF	0.05665	HLA-B*27:05	2.275	632	antigen	0.737	non allergen	non toxin	0	0.26	-0.37	0	1102.37
		KKFRTGLDK	0.16338	HLA-B*27:05	2.441	495	antigen	0.7576	non allergen	non toxin	-0.52	-1.58	1.14	3	1092.43
		VQNGKDIKL	-0.1708	HLA-B*27:05	3.613	337	antigen	1.7335	non allergen	non toxin	-0.25	-0.69	0.48	1	1014.33
		YKAKMNTSL	-0.44529	HLA-B*27:05	3.902	118	antigen	0.9861	non allergen	non toxin	-0.25	-0.73	0.02	2	1055.38
		KKAANKSAL	-0.27399	HLA-B*27:05	5.96	70	antigen	0.8238	non allergen	non toxin	-0.32	-0.76	0.69	3	930.23
		GEKKFRTGL	-0.07172	HLA-B*27:05	6.384	493	antigen	0.9889	non allergen	non toxin	-0.37	-1.19	0.81	2	1035.34
		GYAPGSTFK	-0.02003	HLA-B*27:05	6.469	417	antigen	0.749	non allergen	non toxin	-0.05	-0.5	-0.27	1	927.14
	B39	YKAKMNTSL	-0.44529	HLA-B*39:01	0.043	118	antigen	0.9861	non allergen	non toxin	-0.25	-0.73	0.02	2	1055.38
		AHSLSALGI	-0.17869	HLA-B*39:01	0.249	604	antigen	0.4046	non allergen	non toxin	0.17	1.17	-0.7	0.5	868.13
		KKDDSTYSF	-0.19482	HLA-B*39:01	0.398	108	antigen	1.1231	non allergen	non toxin	-0.41	-1.73	0.82	0	1090.26
		GRSGLEMAF	-0.06149	HLA-B*39:01	0.667	299	antigen	1.1441	non allergen	non toxin	-0.07	0.08	0.02	0	967.23
		KKAANKSAL	-0.27399	HLA-B*39:01	1.367	70	antigen	0.8238	non allergen	non toxin	-0.32	-0.76	0.69	3	930.23
		DRNGEPLAT	0.13256	HLA-B*39:01	1.524	178	antigen	0.8084	non allergen	non toxin	-0.34	-1.34	0.72	-1	972.14
		MEGNDKVSL	-0.23873	HLA-B*39:01	1.542	158	antigen	0.8198	non allergen	non toxin	-0.21	-0.63	0.54	-1	992.24
		SPSYDPNKM	-0.17772	HLA-B*39:01	1.639	382	antigen	0.6073	non allergen	non toxin	-0.32	-1.68	0.36	0	1038.25
		EVDGRYYPL	0.07862	HLA-B*39:01	1.771	259	antigen	1.6871	non allergen	non toxin	-0.21	-0.9	0.12	-1	1111.34
		SLSALGIPL	0.11261	HLA-B*39:01	1.95	606	antigen	0.5919	non allergen	non toxin	0.24	1.57	-0.79	0	870.19
	B44	MEGNDKVSL	-0.23873	HLA-B*40:01	0.101	158	antigen	0.8198	non allergen	non toxin	-0.21	-0.63	0.54	-1	992.24
		KENSFLFAF	0.05665	HLA-B*40:01	0.231	632	antigen	0.737	non allergen	non toxin	0	0.26	-0.37	0	1102.37
		GETALQTIV	0.04265	HLA-B*40:01	0.243	582	antigen	0.4613	non allergen	non toxin	0.06	0.61	-0.36	-1	931.19
		GEKKFRTGL	-0.07172	HLA-B*40:01	0.28	493	antigen	0.9889	non allergen	non toxin	-0.37	-1.19	0.81	2	1035.34
		AEIKEKQDV	-0.3641	HLA-B*40:01	0.357	621	antigen	1.0958	non allergen	non toxin	-0.37	-1.26	1.27	-1	1059.31
		QEAARGNII	0.20667	HLA-B*40:01	0.478	169	antigen	0.4307	non allergen	non toxin	-0.18	-0.31	0.2	0	971.21
		GEKTVEQFV	0.07415	HLA-B*40:01	0.611	45	antigen	0.5155	non allergen	non toxin	-0.15	-0.48	0.37	-1	1036.28
		VQNGKDIKL	-0.1708	HLA-B*40:01	1.255	337	antigen	1.7335	non allergen	non toxin	-0.25	-0.69	0.48	1	1014.33
		KETKDKKNV	-0.57158	HLA-B*40:01	1.277	572	antigen	1.6468	non allergen	non toxin	-0.67	-2.51	1.81	2	1089.38
		QEVDGRYYP	0.11216	HLA-B*40:01	1.371	258	antigen	1.6327	non allergen	non toxin	-0.35	-1.71	0.34	-1	1126.31
	B58	RTGLDKFIF	-0.005	HLA-B*58:01	0.327	498	antigen	1.1021	non allergen	non toxin	-0.12	0.1	0	1	1096.42
		KGKENSFLF	-0.03896	HLA-B*58:01	0.655	630	antigen	0.5974	non allergen	non toxin	-0.2	-0.73	0.3	1	1069.35
		AAAGGGYFY	0.17698	HLA-B*58:01	0.789	24	antigen	0.6192	non allergen	non toxin	0.21	0.49	-0.96	0	876.05
		ISQEDYKAY	-0.07787	HLA-B*58:01	1.097	394	antigen	0.7849	non allergen	non toxin	-0.26	-1.28	0.29	-1	1116.31
		YSFSYKAKM	-0.42805	HLA-B*58:01	1.232	114	antigen	0.9376	non allergen	non toxin	-0.17	-0.61	-0.26	2	1124.43
		INWQPNLVF	-0.04679	HLA-B*58:01	1.402	147	antigen	1.5429	non allergen	non toxin	0.08	0.26	-1.16	0	1130.45
		TTINWQPNL	0.13021	HLA-B*58:01	1.632	145	antigen	1.4839	non allergen	non toxin	-0.09	-0.68	-0.8	0	1086.35
		KAIASSFDL	-0.1225	HLA-B*58:01	1.653	211	antigen	0.7549	non allergen	non toxin	0	0.63	-0.06	0	951.2
		KKDDSTYSF	-0.19482	HLA-B*58:01	2.682	108	antigen	1.1231	non allergen	non toxin	-0.41	-1.73	0.82	0	1090.26
		ATTGKLKQL	-0.42342	HLA-B*58:01	3.195	185	antigen	0.837	non allergen	non toxin	-0.2	-0.41	0.14	2	959.29
	B62	IQEVDGRYY	0.16906	HLA-B*15:01	0.441	257	antigen	1.3127	non allergen	non toxin	-0.26	-1.03	0.14	-1	1142.36
		TLKMGEKKF	-0.42745	HLA-B*15:01	0.506	489	antigen	0.4832	non allergen	non toxin	-0.28	-0.87	0.67	2	1081.47
		AAAGGGYFY	0.17698	HLA-B*15:01	0.548	24	antigen	0.6192	non allergen	non toxin	0.21	0.49	-0.96	0	876.05
		ISQEDYKAY	-0.07787	HLA-B*15:01	0.61	394	antigen	0.7849	non allergen	non toxin	-0.26	-1.28	0.29	-1	1116.31
		LIAAAGGGY	0.17047	HLA-B*15:01	0.7	22	antigen	0.6184	non allergen	non toxin	0.28	1.24	-0.82	0	792.03
		VQNGKDIKL	-0.1708	HLA-B*15:01	0.765	337	antigen	1.7335	non allergen	non toxin	-0.25	-0.69	0.48	1	1014.33
		TIQEVDGRY	0.18307	HLA-B*15:01	0.834	256	antigen	1.3159	non allergen	non toxin	-0.28	-0.97	0.36	-1	1080.29
		AAGGGYFYY	0.17126	HLA-B*15:01	1.314	25	antigen	0.6819	non allergen	non toxin	0.18	0.14	-1.16	0	968.15
		KGKENSFLF	-0.03896	HLA-B*15:01	1.466	630	antigen	0.5974	non allergen	non toxin	-0.2	-0.73	0.3	1	1069.35
		KENSFLFAF	0.05665	HLA-B*15:01	1.568	632	antigen	0.737	non allergen	non toxin	0	0.26	-0.37	0	1102.37
