# Supplementary material for: Designing a novel multi-epitope vaccine to evoke a robust immune response against pathogenic multidrug-resistant Enterococcus faecium bacterium
Source: Gut Pathog. 2022 May 27;14:21. doi: 10.1186/s13099-022-00495-z (PMC9137449; doi:10.1186/s13099-022-00495-z)
Supplement: Supplementary file 3 — Additional file 3: Table S3. Predicted HTL epitopes from Enterococcus faecium penicillin binding protein with their corresponding MHC Class II alleles and their immunogenic properties. The final selected epitopes to design multi-epitope vaccine construct from proteins has been highlighted in green colour. [file 13099_2022_495_MOESM3_ESM.xlsx]

## Sheet: Sheet1
Supplementary Table 3. Predicted HTL epitopes from Enterococcus faecium penicillin binding protein with their corresponding MHC Class II alleles and their immunogenic properties. The final selected epitopes to design multi-epitope vaccine construct from proteins has been highlighted in green colour.
Uniprot_ID	Epitope	Percentile_Rank	MHC II ALLELES	Peptide Position	Smm align IC50 value	Antigencity	Antigencity Score	Allergicity	Toxicity	Hydrophobicity	Hydropathicity	Hydrophilicity	Charge	Mol wt.
G5CKR9	DKFIFGEDLDLPISM	0.87	HLA-DQA1*05:01/DQB1*02:01	502-516	196	antigen	0.8406	non-allergen	non-toxin	0	0.23	0.12	-3	1740.22
	DSLGGKAGSTVATTP	1.3	HLA-DQA1*05:01/DQB1*03:01	357-371	12	antigen	1.9712	non-allergen	non-toxin	-0.06	-0.15	0.07	0	1361.68
	PGSTFKMITAAIGLD	0.14	HLA-DPA1*02:01/DPB1*14:01	420-434	11	antigen	0.6609	non-allergen	non-toxin	0.08	0.61	-0.31	0	1522.01
	YIAGAVILIAAAGGG	0.2	HLA-DQA1*01:02/DQB1*06:02	15-29	36	antigen	0.6879	non-allergen	non-toxin	0.34	1.84	-0.9	0	1316.79
	APGSTFKMITAAIGL	0.27	HLA-DRB1*01:01	419-433	10	antigen	0.5601	non-allergen	non-toxin	0.14	0.96	-0.55	1	1478
	IAGAVILIAAAGGGY	0.29	HLA-DQA1*01:02/DQB1*06:02	16-30	43	antigen	0.5512	non-allergen	non-toxin	0.34	1.84	-0.9	0	1316.79
	IYSDNIYTAQETLKM	1.1	HLA-DRB1*04:01	478-492	87	antigen	0.5332	non-allergen	non-toxin	-0.12	-0.41	-0.19	-1	1790.24
	FDSLGGKAGSTVATT	1.2	HLA-DQA1*05:01/DQB1*03:01	356-370	7	antigen	1.7673	non-allergen	non-toxin	-0.01	0.14	-0.09	0	1411.74
	HGKNRTGAYIAGAVI	1.2	HLA-DQA1*01:02/DQB1*06:02	7 -21	46	antigen	0.633	non-allergen	non-toxin	-0.06	0.02	-0.24	2.5	1527.97
	YSDNIYTAQETLKMG	1.2	HLA-DRB1*04:01	479-493	91	antigen	0.4544	non-allergen	non-toxin	-0.16	-0.74	-0.07	-1	1734.13
