# Supplementary material for: Designing a novel multi-epitope vaccine to evoke a robust immune response against pathogenic multidrug-resistant Enterococcus faecium bacterium
Source: Gut Pathog. 2022 May 27;14:21. doi: 10.1186/s13099-022-00495-z (PMC9137449; doi:10.1186/s13099-022-00495-z)
Supplement: Supplementary file 4 — Additional file 4: Table S4. Population coverage analysis of the final vaccine construct using the population coverage analysis tool of the IEDB database by keeping the default parameters on (109 countries covering 16 different geographical regions). [file 13099_2022_495_MOESM4_ESM.xlsx]

## Sheet: Sheet1
Supplementary Table 4. Population Coverage analysis of the final vaccine construct using the population coverage analysis tool of the IEDB database by keeping the default parameters on (109 countries covering 16 different geographical regions).
Geographical Area	Country	Population Coverage	Average_Hit	PC90
World		0.9925	10.34	5.04
East Asia		0.9822	9.18	4.12
East Asia	Japan	0.9855	9.39	4.41
	Korea; South	0.9734	8.82	3.5
	Mongolia	0.9774	7.43	2.81
Northeast Asia		0.9697	7.23	2.33
Northeast Asia	China	0.9688	7.11	2.29
	Hong Kong	0.6977	4.75	0.66
South Asia		0.9676	7.14	2.51
South Asia	India	0.962	6.66	2.33
	Pakistan	0.74	3.57	0.38
	Sri Lanka	0.291	1.51	0.71
Southeast Asia		0.9657	7.96	2.43
Southeast Asia	Borneo	0.4738	1.08	0.38
	Indonesia	0.9301	5.66	1.33
	Malaysia	0.8646	5.07	0.74
	Philippines	0.9152	7.21	5.02
	Singapore	0.9441	6.28	1.47
	Taiwan	0.9885	9.82	4.5
	Thailand	0.9175	5.02	1.2
	Vietnam	0.8768	4.87	0.81
Southwest Asia		0.9507	6.35	1.81
Southwest Asia	Iran	0.9483	6.15	1.59
	Israel	0.9596	6.17	1.76
	Jordan	0.9029	5.35	1.04
	Lebanon	0.8006	1.83	0.5
	Oman	0.8406	6	1.25
	Saudi Arabia	0.9526	7.55	2.5
Europe		0.997	11.83	6.51
Europe	Austria	0.9932	10.78	5.61
	Belgium	0.987	9.59	4.65
	Bulgaria	0.8948	6.43	1.9
	Croatia	0.9933	9.53	5.14
	Czech Republic	0.9969	10.7	5.66
	Denmark	0.8659	2.6	0.75
	England	0.9986	13.11	7.69
	Finland	0.9966	11.53	6.53
	France	0.9975	11.83	6.41
	Georgia	0.991	8.8	3.84
	Germany	0.9991	12.95	7.61
	Greece	0.9313	3.1	1.23
	Ireland Northern	0.997	11.89	6.75
	Ireland South	0.9969	12.21	7.14
	Italy	0.9757	8.31	3.21
	Macedonia	0.9603	3.03	1.42
	Netherlands	0.8772	2.93	0.81
	Norway	0.9526	3.89	1.79
	Poland	0.9967	11.3	6.2
	Portugal	0.9734	8.06	2.95
	Romania	0.9216	6.95	2.35
	Russia	0.9968	10.84	5.6
	Scotland	0.8891	3.59	0.9
	Serbia	0.3759	1.85	0.48
	Slovakia	0.7054	1.45	0.34
	Slovenia	0.9636	3.94	1.76
	Spain	0.9816	8.08	3.11
	Sweden	0.9997	14.46	9.14
	Turkey	0.9551	4.76	1.47
	United Kingdom	0.6685	1.45	0.3
	Wales	0.01	0.05	0.51
East Africa		0.9963	8.97	4.44
East Africa	Kenya	0.9949	8.3	3.85
	Uganda	0.996	9.65	4.65
	Zambia	0.5498	2.87	0.44
	Zimbabwe	0.9896	6.85	3.17
West Africa		0.9993	9.48	5.13
West Africa	Burkina Faso	0.3016	1.63	0.57
	Cape Verde	0.8426	5.46	0.64
	Gambia	0.9975	5.55	3.53
	Guinea-Bissau	0.7344	4.27	0.38
	Ivory Coast	0.1752	0.72	0.36
	Liberia	0.9771	3.79	2.68
	Nigeria	0.9549	3.43	2.34
	Senegal	0.5952	3.15	0.25
Central Africa		0.9937	7.86	4.1
Central Africa	Cameroon	0.9963	8.38	4.44
	Central African Republic	0.8167	2.72	0.55
	Congo	0.9843	4.8	2.6
	Equatorial Guinea	0.6976	1.7	0.33
	Gabon	0.9971	6.41	4.12
	Rwanda	0.7041	1.54	0.34
	Sao Tome and Principe	0.7155	3.9	0.35
North Africa		0.9725	7.11	2.53
North Africa	Algeria	0.8402	2.08	0.63
	Ethiopia	0.8987	2.72	0.99
	Mali	0.3749	1.66	0.32
	Morocco	0.9662	7.48	2.44
	Sudan	0.9238	5.9	1.45
	Tunisia	0.9677	7.22	2.45
South Africa		0.5209	2.77	0.21
South Africa	South Africa	0.5209	2.77	0.21
West Indies		0.9807	8.35	3.12
West Indies	Cuba	0.9643	7.57	2.52
	Jamaica	0.8577	2.29	0.7
	Martinique	0.6423	1.33	0.28
North America		0.9939	10.03	4.79
North America	Canada	0.9327	1.8	1.1
	Mexico	0.9659	7.02	2.09
	United States	0.9957	10.24	5.01
Central America		0.8652	1.63	0.74
Central America	Costa Rica	0.9404	1.78	1.12
	Guatemala	0.3296	0.5	0.15
South America		0.9748	6.8	2.39
South America	Argentina	0.9774	6.58	2.15
	Bolivia	0.6156	0.77	0.26
	Brazil	0.9779	7.4	2.48
	Chile	0.9518	6.57	1.78
	Colombia	0.8536	2.48	0.68
	Ecuador	0.9973	9.01	4.86
	Paraguay	0.4479	0.51	0.18
	Peru	0.9919	8.16	5.49
	Venezuela	0.8962	5.38	0.96
Oceania		0.9889	9.04	3.75
Oceania	American Samoa	0.9078	7.45	2.96
	Australia	0.9611	8.31	2.77
	Cook Islands	0.9866	4.47	2.47
	Fiji	0.9666	2.74	1.39
	Kiribati	0.7706	1.39	0.44
	Nauru	0.9119	2.51	1.07
	New Caledonia	0.9977	9.64	6.12
	New Zealand	0.8901	2.73	0.91
	Niue	0.9611	2.89	1.42
	Papua New Guinea	0.9968	9.1	4.6
	Samoa	0.9414	2.96	1.26
	Tokelau	0.849	2.37	0.66
	Tonga	0.8256	2.05	0.57
