# Supplementary material for: Designing a novel multi-epitope vaccine to evoke a robust immune response against pathogenic multidrug-resistant Enterococcus faecium bacterium
Source: Gut Pathog. 2022 May 27;14:21. doi: 10.1186/s13099-022-00495-z (PMC9137449; doi:10.1186/s13099-022-00495-z)
Supplement: Supplementary file 6 — Additional file 6: Table S6. Disulfide engineering of the final multi-epitope vaccine. [file 13099_2022_495_MOESM6_ESM.xlsx]

## Sheet: Sheet1
Supplementary Table 6. Disulfide engineering of the final multiepitope vaccine.
Res1 Chain	Res1 Seq #	Res1 AA	Res2 Chain	Res2 Seq #	Res2 AA	Chi3	Energy	Sum B-Factors
A	3	ILE	A	151	SER	97.99	4.79	0
A	9	TYR	A	122	ALA	-116.83	3.26	0
A	11	CYS	A	18	CYS	96.08	1.14	0
A	14	ARG	A	16	GLY	-103.13	1.8	0
A	19	ALA	A	22	SER	121.53	4.92	0
A	25	PRO	A	44	LYS	117.33	5.88	0
A	51	ASP	A	56	GLU	103.33	6.39	0
A	70	ALA	A	98	ALA	74.66	5.28	0
A	70	ALA	A	100	THR	125.71	2.86	0
A	72	ALA	A	112	GLU	-64.58	3.65	0
A	82	GLU	A	85	ALA	106.26	3.37	0
A	109	ALA	A	121	ALA	101.83	2.47	0
A	154	PRO	A	158	ASP	-99.9	5.81	0
